# Supplementary material for: Prognostic Significance of the Microbiome and Stromal Cells Phenotype in Esophagus Squamous Cell Carcinoma
Source: Biomedicines. 2021 Jun 28;9(7):743. doi: 10.3390/biomedicines9070743 (PMC8301468; doi:10.3390/biomedicines9070743)
Supplement: Supplementary file 1 [file biomedicines-09-00743-s001.zip]

Archive with 1 entries (1 files):
- biomedicines-1237048-supplementary.pdf
